# Supplementary material for: Possibility of deterioration of respiratory status when steroids precede antiviral drugs in patients with COVID-19 pneumonia: A retrospective study
Source: PLoS One. 2021 Sep 2;16(9):e0256977. doi: 10.1371/journal.pone.0256977 (PMC8412353; doi:10.1371/journal.pone.0256977)
Supplement: S5 Table — (XLSX) [file pone.0256977.s008.xlsx]

## Sheet: Sheet1
Group	sex	Body Mass Index	Diabetes mellitus	Hypertension	Dyslipidemia	Cardiovascular diseases	Cancer		Date of onset at the time of hospitalization	Ferritin, ng/mL	C-reactive protein, mg/dL	D-dimer, µg/mL	Lactate dehydrogenase, IU/L	White blood cell, /µL	Lymphocyte, %	Favipiravir administration	Favipiravir administration day from onset	Remdesivir administration	Remdesivir administration day from onset	Steroids administration	Steroids administration day from onset	steroids	dose	Administration Tocilizumab	Tocilizumab administration day from onset	Anticoagulants or aspirin use	Intensive care unit (ICU) admission	ICU admission day from onset	duration of ICU	Intubation	intubation day from onset	duration of intubation	Extracorporeal membrane oxygenation (ECMO) induction	ECMO induction day from onset	duration of ECMO	Prognosis
antiviral-drugs-first group	M	27.7551	none	none	none	none	none	transferred	7		7.75	26.4	884	9200	0	○	8	none		○	36	methylprednisolone	85mg	none		Heparin	○	7	77	○	7	71	○	8	33	discharge
antiviral-drugs-first group	M	26.6749	○	none	none	none	none		6	787.1	17.98	2.3	408	3600	9	○	6	none		○	20	methylprednisolone	500mg	none			none			none			none			death
steroids-first group	F	22.3133	none	none	○	none	none	transferred	10	224.7	9.47	2.4	332	11500	1.9	○	7	none		○	0	prednisolone	30mg	none			none			none			none			discharge
antiviral-drugs-first group	M	22.0386	○	○	none	none	none		2	41.3	1.06	0.5	210	6300	11.1	○	7	none		○	9	dexamethasone	6mg	none		Heparin	○	9	8	○	9	8	none			discharge
antiviral-drugs-first group	F	65.5839	none	none	none	none	none		17		6.09	1.4	238	3600		none		○	17	○	17	dexamrthasone	6mg	none		Heparin	○	17	14	○	17	7	none			discharge
antiviral-drugs-first group	M	26.6436	○	○	none	none	none	transferred	12	884.6	5.71	0.6	474	8800		○	6	none		○	7	dexamrthasone	6mg	none			○	9	4	none			none			discharge
antiviral-drugs-first group	M	28.4005	none	none	none	○	none	transferred	6		5.16	7.7	335	7000		○	5	○	27	○	5	betamethasone	12mg	none		Heparin	○	6	46	○	6	43	none			discharge
antiviral-drugs-first group	F	31.2295	○	○	none	none	none		8	723	7.28	0.3	532	6600		○	8	none		○	8	methylprednisolone	50mg	none			none			none			none			discharge
steroids-first group	F	25	none	none	none	none	none	transferred	10	1065.6	8.03	0.9	600	9600		none		○	11	○	8	dexamethasone	6mg	none		Heparin	○	10	3	none			none			discharge
steroids-first group	M	22.1421	○	○	none	none	none	transferred	6	394.9	2.03	1.4	542	18100	1.5	○	6	none		○	4	methylprednisolone	500mg	none			none			none			none			discharge
steroids-first group	M	23.9838	none	○	none	none	none	transferred	10		20.29	1.3	393	11200		○	4	○	21	○	3	dexamrthasone	6mg	none		Heparin	○	19	52	○	19	52	○	21	32	death
antiviral-drugs-first group	M	24.4771	○	none	none	none	none	transferred	6	1729.3	13.43	0.2	603	6300		○	6	○	15	○	6	dexamrthasone	6mg	none		Heparin	○	12	14	○	12	10	none			discharge
steroids-first group	M	31.0204	none	none	none	none	none	transferred	14	1208	7.83	87.7	761	11000	2.8	none		○	9	○	8	methylprednisolone	1000mg	none		Heparin	○	9	28	○	9	28	none			discharge
antiviral-drugs-first group	M	39.4464	○	○	○	○	none	transferred	7	1466.8	14.52	0.6	370	7700		none		○	7	○	8	dexamethasone	6mg	○	10	Heparin	○	8	74	○	8	74	○	9	9	death
antiviral-drugs-first group	M	22.0522	none	none	none	○	none		6	481.5	13.7	1.5	398	6100	18	○	6	none		○	6	dexamethasone	6mg	○	7	Edoxaban	none			none			none			discharge
antiviral-drugs-first group	M	24.4	none	○	none	none	none	transferred	9	1376.7	16.99	1.5	571	3900	10.1	○	8	none		○	9	dexamethasone	6mg	○	9		none			none			none			discharge
antiviral-drugs-first group	M	23.5	○	none	none	○	none	transferred	9	739.2	8.6	0.3	333	3900		○	9	none		○	10	dexamethasone	6mg	○	10		none			none			none			discharge
antiviral-drugs-first group	F	20.5	none	○	○	none	none	transferred	9	610.4	2.24	4	352	4600	11	○	9	none		○	9	dexamethasone	6mg	none		Edoxaban	none			none			none			discharge
antiviral-drugs-first group	M	25.8	○	none	none	none	none	transferred	7	436.9	14.02	2		7800	7.8	none		○	8	○	8	dexamethasone	6mg	○	8	Edoxaban	none			none			none			discharge
antiviral-drugs-first group	M	24.9	none	○	none	none	none		11	697.2	6.18	1.1	294	6400	7.3	○	11	none		○	11	dexamethasone	6mg	none			none			none			none			discharge
steroids-first group	M	21.9671	none	none	none	none	none	transferred	10	1490.5	10.97		598	10100		none		○	10	○	8	dexamethasone	6mg	○	12	Heparin	○	10	8	○	10	6	none			discharge
steroids-first group	M	29.3658	none	none	none	none	none	transferred	7	2596.4	22.56	2.7	383	9900	3	○	6	○	10	○	3	dexamethasone	6mg	○	7	Heparin	○	8	13	○	8	10	○	8	9	discharge
antiviral-drugs-first group	M	25.7117	none	none	none	none	none		2	236.5	0.58	0.2	193	4300	31.9	○	2	none		○	8	dexamethasone	6mg	none		Edoxaban	none			none			none			discharge
antiviral-drugs-first group	M	30.3233	○	○	none	none	none	transferred	14		5.9	27.2	802	34000	3.5	○	7	○	14	○	7	dexamethasone	6mg	○	7	Heparin	○	10	53	○	10	53	none			death
antiviral-drugs-first group	M	20.3125	none	○	none	none	none		9	150.8	1.59	1.6	174	3600	40.9	○	12	○	22	○	15	dexamethasone	6mg	○	17	Heparin	none			none			none			death
antiviral-drugs-first group	M	24.1115	none	none	none	none	none		4	241.4	0.22	0.7	165	4300	26.1	○	8	none		○	8	dexamethasone	6mg	none			none			none			none			discharge
antiviral-drugs-first group	M	31.2452	none	none	none	none	none		7	409.5	2.71	0.5	245	4800	27	○	7	none		○	10	dexamethasone	6mg	none		Edoxaban	none			none			none			discharge
antiviral-drugs-first group	M	34.2561	○	○	none	none	none	transferred	6	484.1	4.63	1	319	5000	23	○	8	none		○	10	dexamethasone	6mg	○	13		none			none			none			discharge
steroids-first group	M	27.6817	○	○	○	none	none	transferred	7	915.8	9.91			11000	1.5	○	6	○	7	○	4	dexamethasone	6mg	○	6	Heparin	○	7	14	○	7	13	○	8	8	discharge
antiviral-drugs-first group	M	28.306	none	none	none	none	none	transferred	10	856	10.05	1	423	9600		○	10	none		○	19	dexamethasone	6mg	none			none			none			none			discharge
steroids-first group	M	32.6531	none	○	○	none	none	transferred	7	880.4	5.98	0.1	298	8200	4.8	○	7	none		○	6	Hydrocortisone	200mg	none			none			none			none			discharge
antiviral-drugs-first group	M	28.3937	none	○	none	○	none	transferred	5		6.15	7.7	633	8000		○	5	○	8	○	7	dexamethasone	6.6mg	○	8	Heparin	○	7	16	○	7	16	none			death
steroids-first group	M	31.0204	none	none	none	none	none	transferred	10		12.59		487	11800		none		○	10	○	7	dexamethasone	6.6mg	none		Heparin	○	9	7	○	9	6	none			discharge
antiviral-drugs-first group	M	27.968	none	○	none	none	none		2	233.4	4.1	0.5	300	7200	10.6	○	2	○	9	○	5	dexamethasone	6mg	○	7	Edoxaban	none			none			none			discharge
antiviral-drugs-first group	M	19.9	○	○	none	none	none	transferred	8		25.42	8.5	917	28700		none		○	9	○	9	dexamethasone	6mg	○	9	Heparin	none			none			none			death
steroids-first group	M	27.6	○	○	○	○	none	transferred	9	37.6	1.27		387	14700		none		○	8	○	5	dexamethasone	6mg	none		Heparin	○	9	5	○	9	6	none			discharge
antiviral-drugs-first group	M	23.5	○	○	none	none	none		14	1701.3	15.95	1.9	477	6800	8	none		○	14	○	14	dexamethasone	6mg	none		Edoxaban	none			none			none			discharge
antiviral-drugs-first group	M	22.5	none	none	none	none	none		3	832.2	16.54	0.4	515	5700	11.6	○	3	none		○	4	dexamethasone	6mg	none		Edoxaban	none			none			none			discharge
antiviral-drugs-first group	M	25	○	none	none	none	none	transferred	8		4.64	2.1	476	8600	6	○	5	○	8	○	6	dexamethasone	6mg	○	7	Heparin	○	8	8	○	8	7	none			discharge
antiviral-drugs-first group	M	18.9	none	○	none	○	none	transferred	12	865.9	7.75	1.8	333	13500	4	○	4	none		○	5	dexamethasone	6mg	none			none			none			none			discharge
steroids-first group	M	21.3	○	none	none	none	none	transferred	16	2708.6	4.85	31.6	440	6200	1	none		○	14	○	7	dexamethasone	6mg	none		Heparin	○	7	37	○	7	37	○	14	14	death
antiviral-drugs-first group	M	28.7211	○	○	none	none	none	transferred	10	2611.1	6.39	0.7	671	8000	1	○	7	○	10	○	7	dexamethasone	6mg	none		Heparin	○	10	9	○	10	8	none			discharge
antiviral-drugs-first group	F	20.7756	none	○	none	none	none		7	86.6	5.88	2.5	208	5800		○	7	none		○	12	dexamethasone	6mg	none			none			none			none			discharge
antiviral-drugs-first group	F	29.9	○	none	none	none	none		9	1528	13.7	0.3	365	6400		none		○	9	○	9	dexamethasone	6mg	○	10	Edoxaban	none			none			none			discharge
antiviral-drugs-first group	F	40.9	○	○	○	none	none		8	403.7	31.28	1	475	13800	1	none		○	8	○	8	dexamethasone	6mg	○	8	Heparin	○	8	13	○	8	12	○	9	9	discharge
antiviral-drugs-first group	M	23	○	○	○	○	none	transferred	4	1042.5	0.68		899	11000	2	○	7	○	9	○	7	dexamethasone	6mg	○	12	Heparin	○	16	9	○	16	6	none			discharge
antiviral-drugs-first group	M	23.4	none	none	none	none	none	transferred	8	189.7	4.62	0.1	282	3700	19.4	○	8	none		○	11	dexamethasone	6mg	none			none			none			none			discharge
antiviral-drugs-first group	M	26.8	○	○	none	none	none		10	818.4	6.1	0.9	356	7000	13.4	○	10	○	12	○	12	dexamethasone	6mg	none		Edoxaban	none			none			none			discharge
antiviral-drugs-first group	F	20.4	none	none	none	none	○		5	121.5	2.5	0.1	250	6000	14	○	5	○	10	○	9	dexamethasone	6mg	○	11		none			none			none			discharge
antiviral-drugs-first group	M	23.1	○	none	none	none	none		7	826.7	28.35	0.5	289	17800		○	7	○	8	○	11	dexamethasone	6mg	none			none			none			none			discharge
antiviral-drugs-first group	M	20.2	○	○	none	none	none	transferred	9	348	28.94	29.3	706	11900		none		○	9	○	9	dexamethasone	6mg	none		Heparin	○	9	16	○	9	13	none			discharge
antiviral-drugs-first group	M	23.9	○	○	none	none	none	transferred	11		13.73	1.9	569	11500		○	5	○	10	○	6	dexamethasone	6mg	none		Heparin	○	11	3	none			none			discharge
antiviral-drugs-first group	M	26.4	○	○	○	○	none		10	264.9	11.05	60.5		9700		none		○	10	○	11	dexamethasone	6mg	○	11	Heparin	none			none			none			discharge
antiviral-drugs-first group	M	25.5	none	none	none	none	none		10	985.5	11.63	0.1	333	4300	20	none		○	10	○	12	dexamethasone	6mg	none			none			none			none			discharge
antiviral-drugs-first group	M	#DIV/0!	○	○	○	none	none		2	512.9	11.42	2.1	486	7500		none		○	2	○	3	dexamethasone	6mg	none			none			none			none			discharge
antiviral-drugs-first group	F	21.6	○	none	○	none	none		8	1160.8	24.07	0.8	402	9400	15	none		○	8	○	8	dexamethasone	6mg	○	8	Edoxaban	none			none			none			discharge
antiviral-drugs-first group	M	23.6	○	○	none	none	none		4	367.2	12.91	1	278	5500	29.8	none		○	4	○	5	dexamethasone	6mg	none			none			none			none			discharge
antiviral-drugs-first group	M	30.1	none	○	none	none	none		11	791.3	9.25	0.8	602	8200	16.4	none		○	11	○	12	dexamethasone	6mg	none			none			none			none			discharge
steroids-first group	F	25.4	none	○	○	○	none	transferred	11		8.52	2.1	346	6600	1	none		○	11	○	7	dexamethasone	6mg	○	11	Heparin	○	11	7	○	11	5	none			discharge
antiviral-drugs-first group	M	24	○	○	○	○	none		19	590.7	1.23	0.5	248	6200		none		○	19	○	21	dexamethasone	6mg	none		Aspirin	none			none			none			discharge
antiviral-drugs-first group	F	22.5429	○	none	none	none	none	transferred	15	983.4	7.58	6.3	661	30600	0.5	none		○	3	○	3	dexamethasone	6mg	○	15	Heparin	○	12	23	○	12	23	○	16	7	death
antiviral-drugs-first group	M	19.5951	○	○	none	none	none		0	343.6	16.38	1.8	349	7400	18	none		○	0	○	1	dexamethasone	6mg	none		Aspirin	none			none			none			discharge
steroids-first group	M	27.7575	○	none	none	none	none	transferred	11	627.8	6.03	1.5	450	11000	6	none		○	11	○	9	dexamethasone	6mg	○	11	Heparin	○	11	5	○	11	4	none			discharge
steroids-first group	M	45.0173	○	○	none	none	none	transferred	8		29.85	1.4	387	6600	4	none		○	8	○	7	methylprednisolone	250mg	○	8	Heparin	○	7	12	○	7	12	○	9	10	death
antiviral-drugs-first group	M	22.4082	none	none	○	○	none	transferred	8		5.3	1.5	475	3500	7.3	none		○	8	○	10	dexamethasone	6mg	none		Heparin	○	8	21	○	10	4	none			stop observing
steroids-first group	F	27.1106	○	none	○	○	none	transferred	6		32.5	6.2	461	19200		none		○	5	○	4	dexamethasone	6mg	none		Heparin	○	6	19	○	6	19	none			stop observing
antiviral-drugs-first group	M	31.1706	○	○	○	○	none		3	64.7	1.56	0.4	327	6300	22	none		○	4	○	11	dexamethasone	6mg	none			none			none			none			stop observing
